# Supplementary material for: Capsular Types of Klebsiella pneumoniae Revisited by wzc Sequencing
Source: PLoS One. 2013 Dec 9;8(12):e80670. doi: 10.1371/journal.pone.0080670 (PMC3857182; doi:10.1371/journal.pone.0080670)
Supplement: File S1 — CD1-VR2-CD2 sequences. (TXT) [file pone.0080670.s002.txt]

>NTUH-K2044_K1
TGAATGTGTACGCGAGTATCCCTTTATCTGACTGGCAGTTGAAAAATGTAAACAACAGCAGGAAAAAGGATAAGAAAAAATTTGATGTATTAATTAAGGAGAATGGTGCAGATTTAGCTATTGA
>Chedid_K2
TAAATGTTTATGCTAGTATTCCTGTTTCTGAAAGCAACCCCAAAAATGTAATAGCAAAACGACTAAATAAACGAGATGACAGTAGACCTAAGGTTTTACTTGCTACAGAAAATCCTGCGGATCTTGCTATTGA
>SB3432_K3
TCAACGTTTATGCTAGCGTTCCAGTTTCGGAGTGGTTGGCAAAAAATAACCGTAAATCTAAGCAATTACGTAAGAATGAATCTGATGCTCTGCTCGCAGTAGAGAATCCGGCTGATTTGGCGGTTGA
>K4_ref
TCAACGTTTACGCGTGTATTCCGCTGTCCGAATTGCAGCACAAGAGCGACCGCGAGACCATGCTGTCCGGCAAGCGCAGCAGTAACAGGAGTTCCACCCTACTTGCCGTGGGCAACCTGTCGGACTTGGCGATGA
>NTUH-K9534_K5
TTAATGTTTATGCAAGCATCCCCGTTTCAGAAGAATATGCTAAGAAAGCAGATAAAACTCGGAATTGGAGTAAGAATAAGCTTGAGCAAAAAAATGCTTTATTAGCATTGGATAATCCCGCTGATTTAGCAATAGA
>E6_K5
TTAATGTTTATGCAAGCATCCCCGTTTCAGAAGAATATGCTAAGAAAGCAGATAAAACTCGGAATTGGAGTAAGAATAAGCTTGAGCAAAAAAATGCTTTATTAGCATTGGATAATCCCGCTGATTTAGCAATAGA
>can0525_K5
TTAATGTTTATGCAAGCATCCCCGTTTCAGAAGAATATGCTAAGAAAGCAGATAAAACTCGGAATTGGAGTAAGAATAAGCTTGAGCAAAAAAATGCTTTATTAGCATTGGATAATCCCGCTGATTTAGCAATAGA
>K6_ref
TCAATGTTTATGCGTCAGTTCCTTTCTCTGACTGGCAGTCACGAAATGTCCAGAAACGTGCAAAAAATGACAATCGTCCAGAAGGTTTGCTTGCAATTAACAATCCGGCGGACTTGGCAATTGA
>K7_ref
TCAATGTATATGCAAGCGTGCCTGTATCTGAGTGGTTGGCTAAAAACAATCGTAAATCAAGCAAACTCCGTAAAAATCAGTCAGATACCTTACTTGCATTGGAAAATCCAGCGGATCTGGCCGTAGA
>K8_ref
TTAATGTGTATGCAAGTATTCCCGTATCTGATACTCTGTCAAATTATAATCAGAAGAAAGGTATACGAATAAGAGCGGATAAACTAGAACATAAGTCATTTCTTGCAATTGATAACCCTGCAGATATAGCAATAGA
>VGH484_K9
TTAACGTATATGCGAGTATACCTATTTCTGAGACTTTTGCTAATAAGACTCTTCAAAATACAAAATTGAGAAGAAAGGCAGGCAGTGAATATCAGAGCTTTTTAGCGGTTGATAACCCTGCGGATTTGGCAATAGA
>29013_K9
TTAACGTTTATGCGAGTATACCTATTTCTGAGACTTTTGCTAATAAGGCTCTTCAAAATACAAAATTGAGAAGAAAAGCAGGCAGTGAATACCAGAGCTTTTTAGCGGTTGATAACCCTGCGGATTTGGCAATAGA
>NK245_K10
TAAACGTATATGCGAGTATACCTGTGTCTGAAACATTCGCTAAAAGAATGGTTCAAACGCCATCTTGGAAAAAAAATCGAAATAAAGATACTTATGGTTTTCTAGCGATTGAAAACCCGGCTGATCTTGCAATTGA
>K10_ref
TAAACGTATATGCGAGTATACCTGTGTCTGAAACATTCGCTAAAAGAATGGTTCAAACGCCATCTTGGAAAAAAAATCGAAATAAAGATACTTATGGTTTTCTAGCGATTGAAAACCCGGCTGATCTTGCAATTGA
>K11_ref
TCAATGTATACGCAAGTATTCCTATTTCAGATGACTTTGCAAAGAGAGTGGCCCAGGAACAAAAATGGAAAAGAAGAAAAAATAATGAAGTCAATGGACTATTAGCCATTGATAACCCTGCGGACCTTGCAATTGA
>K12_ref
TAAATGTTTATGCAAGTATTCCAGTTTCTGAAACCTTTGCAAAAAGGATGTCAAAAAAACATGGGTGGCGAAGTGACAATAGAGGTGAGATTCAAGAGTTCCTTGCCAAAGCAAATCCTGCAGACTTAGCAATTGA
>K13_ref
TAAATGTTTATGCTAGCATTCCAATTTCAGAATGGATGGCTAAGGCGAATATTAACGAAAATAAAAATAAGAATAAAAATAATCAAAAATATAGTTTCTTAGCTTTAGATAACCCAGCAGATCTAGCCATCGA
>VGH916_K14
TTAACGTATACGCGAGCATTCCAGTATCGGAAACTTTTTCTAAAAAAACGAGCCAAAGTTTTAAACGGAATAAAATTAAAGGAGTTAATGAATATCGCGATGGTTTACTAGCAATCGAAAATCCTGCAGATCTTGCAATAGA
>K14_ref
TTAACGTATACGCGAGCATTCCAGTATCGGAAACTTTTTCTAAAAAAACGAGCCAAAGTTTTAAACGGAATAAAATTAAAGGAGTTAATGAATATCGCGATGGTTTACTAGCAATCGAAAATCCTGCAGATCTTGCAATAGA
>K16_ref
TAAATGTTTACGCGAGTGTTCCTGTTTCAGAATGGTTAACAAAGAATCATAATAGAAATAAAAATTGGAGAAAAGAAACTACTAAACTTCTTGCTGTCGAGAATCCCACTGATTTAGCTGTTGA
>can0416_K16
TAAATGTTTACGCGAGTGTTCCTGTTTCAGAATGGTTAACAAAGAATCATAACAGAAATAAAAATTGGAGAAAAGAAACTACTAAACTTCTTGCTGTCGAGAATCCCACTGATTTAGCTGTTGA
>N4795_K16
TAAATGTTTACGCGAGTGTTCCTGTTTCAGAATGGTTAACAAAGAATCATAACAGAAATAAAAATTGGAGAAAAGAAACTACTAAACTTCTTGCTGTCGAGAATCCCACTGATTTAGCTGTTGA
>K17_ref
TCAATGTATATGCAAGTATACCTGTCTCTGAAGCTTTTGCGAATAATGCAGTCAAAAAGGCTAGCTGGAAAAATAAAAATTACGATATTAAGCAGGCATTTTTAGCAGTGGAGAATCCAGCAGATTTAGCAATTGA
>K18_ref
TAAATGTGTATGCCAGTATTCCTGTATCTGAAGCACTAGCTAAAAAGAATATGCAATCAAACGGCTGGAAGAAAAAAAATATCAGTGAGTATCAGAGTTTCTTAGCAATTGAAAACCCAGCAGATTTGGCAATTGA
>K19_ref
TAAATGTATATGCTAGTATACCTGTAGCAGAAGCATTCGCCAGAAAAAAAGTTAATGATAAAGGATGGGGTAACAGAAATTCTGAGCAAAGTCAGAGCTTCTTGGCGATAGAGAATCCCGCCGATCTTGCAATTGA
>NTUH-KP13_K20
TAAACGTGTATGCAAGTATTCCAATATCTGAATGGCTTGCAAAAAATGCTCGTCAGTCAGGGAAAGTCAGAAAAAATCAGTCAGACACATTGCTTGCTGTTGGTAATCCTGCCGATTTAGCTGTTGA
>NK8_K20
TAAACGTGTATGCAAGTATTCCAATATCTGAATGGCTTGCAAAAAATGCTCGTCAGTCAGGGAAAGTCAGAAAAAATCAGTCAGACACATTGCTTGCTGTTGGTAATCCTGCCGATTTAGCTGTTGA
>K21_ref
TTAATGTATATGCTAGTATTCCAGTTTCTGAGACATTTGCAAAGAATATCACAAAGGGTTTAAAATCTAATAAGAAAAAGAGTCTGGAGTATGACGAGTTTCTGGCCATCCAAAATCCAGCTGACCTCGCAATTGA
>K22_ref
TCAATGTATATGCAAGCATTCCAATTTCAGAATGGGCATCTAAGAAAAACTCACAACAAAATAAAAAATGGCAAAAAAGTAACAAACAATCTGATGACAACACCTTATTAGCTATTAGTAATCCAGCTGATATTGCTATAGA
>K23_ref
TAAATGTTTATGCAAGTATTCCTGTTTCAGAAACTATTAATAAAGAAACTATTTCAACAAAAAATCGGAAGGATAATAATAATAATAAAACTAGTTTTCTTGCAATTGAAAATCCAGCAGATCTAGCTATCGA
>K24_ref
TTAATGTTTATGCAAGTATTCCGGTTTCTGAGTGGTTATTGAAAGCTTCAGATAAGAGGAAAAGGAAAAATAATGAATCAGATAAATTACTGGCAGTGGAGAATCCTACTGACTTGGCTGTTGA
>K25_ref
TTAATGTTTATGCAAGTATTCCTGTCTCCGAGTGGTTAATGAAAAGAACAACAAAAACCAACAAAAATCAATCAGATACTTTGTTGGCTGTAGAAAATCCGGCTGATCTTGCTATTGA
>K26_ref
TAAATGTTTATGCAAGTGTACCAGTTTCTGAATCACTTGCTAAGATGAAAGCAAAAGGAAGAAAATTCCAGCATGAAGATAAATCGTTGCTTGCCCTTGATAATCCAGCTGATTTAGCTATAGA
>K27_ref
TAACAGTATATGCAAGTATACCTGTAGCTGAGGTATTATCAAATCGGGCGAAGCAACCAAGTAAAATCAGGTTTAAAAAGGAAGAGGACGCTAATTATACTTATCTGGCGACTAGTCACCCAACAGATCTGGCTATAGA
>K28_ref
TTACTGTTTATGCAAGTATCCCTGTATCCCAATGGCTAATGAAGAAAACAAATAAGAAAAATAATGAATCCAATGTATTATTAGCAACAGACAATCCGGCGGATTTAGCTATTGA
>K29_ref
TCAATGTTTATGCGAGTATTCCAGTATCTGAAAATTTTGCCAAAAAAGCGCTTCAGACTGGTTGGAAGAAAAAACCGGAAAGTGAGATTCAAGGGTTCCTTGCTGTTGAAAATCCGGCAGATCTGGCAATAGA
>K30_ref
TTAATGTTTATGCAAGTGTTCCAGTTTCGGAGTGGTTAACGCAGAAGCATTTTAAAAATGGAAAACGATTGGCTGCAAAAGATGTGTTCAAAGAGGATCGTGAATCCCTTCTTGCATTGGAAAATCCAGCTGATCTTGCTATGA
>K31_ref
TAAATGTCTATGCGAGTATTCCTGTATCAGAATCATTTGCAAAAAATATAACTCGTGATAGCCCTTTGAAAAAAACAAAGTCTCAAGAGACATATACCTTTCTTGCAGTTGAGAACCCAGCGGATCTTGCTATAGA
>K32_ref
TTAATGTTTATGCAAGTATTCCTGTATCAGAGGAATTTTCCAAGAAAAATATTAAAAATGGAATACAAAGTAAAAAACCACACCCACAACAAGGGTTTCTTGCATTGGAAAATCCTGCTGATCTCGCGATAGA
>K33_ref
TAAATGTTTATGCAAGCATTCCGGTTTCAGAATGGTTGTTATCAAACAAAGGTAGAACTAAAGGATTATCTCACAAGGGTAAATTTAAGAAGCAAGAGCATTCATTTCTTGCTATTGAAAATCCAGCAGATTTAGCTATAGA
>K34_ref
TTAATGTTTATGCAAGTGTTCCTGTCTCAGAAACATTTGTAAATCAAAAAAATCCTAAATCTAAAAATCAGAAAGAACAAGAGTATAGTAGTTTCTTGGCAGTTGATAATCCTGCAGATCTAGCTGTCGA
>K35_ref
TTAATGTTTATGCTAATGTGCCTATTTCTGAATGGCTGAATAAGAAAAATTTCAAAAATACGACATCTCCTACTAATGGCAATTCAAGAAATACGCTTTTATCACTAACTAATCCTGTTGATATTTCTATTGA
>K36_ref
TTAATGTGTATGCAAGTATTCCAGTGTCAGAAACTTTTGCAAAGAAAATGGTTCAGGTACCAAGTTGGAGAAAAAAAAGAAATGAAGAATTTCAGGGATTTCTTGCAATAGAAAATCCTGCTGACTTAGCTATAGA
>K37_ref
TCAATGTATATGCAAGCATTCCAATTTCAGAATGGGCATCTAAGAAAAACTCACAACAAAATAAAAAATGGCAAAAAAGTAACAAACAATCTGATGACAACACCTTATTAGCTATTAGTAATCCAGCTGATATTGCTATAGA
>K38_ref
TTAATGTGTATGCAAGTGTGCCCGTTGCTGAAAGTTTGGTGAGCAATGATCGATCAATAAAAAATATAAGGAAAAAAATTACTCATAAGGAATATACGGGGTTATTAGCCACAACGAATCCTGCTGATTTAGCTATAGA
>K39_ref
TTAATGTATATGCGAGCATTCCTGTTTCAGAGGATTTCGCTGCAAAATCTTCTAAGAAAAAACAATGGGCAAAAGTAGAGCATACGGATATTGATTTTCTTGCTATTCAAAATCCTGCGGACCTAGCCATTGA
>K40_ref
TTAACGTCTATGCCAGTATACCGATATCGGAAACGTTTGCGAAAAAGGCAGTACAAGCGCCAAAATTGCGGAAAAAGGCAGAGAGTGGGTACCAAAGCTTTTTGGCCGTTGAAAATCCGGCGGATCTGGCGATGA
>K41_ref
TTAACGTTTATGCCAGCATCCCTGTCTCGGAAACCTTTGCAAAAAGAAGTGTCCAGACTCTGAAACTGAATAAAAAAACAGCTACTGAATACGAAAGTTTCTTGGCTGTAGAAAATCCAGCAGATTTAGCAATTGA
>K42_ref
TTAATGTATATGCCAGCGTTCCTATTTCCGAATGGTTATCAAAGAAAAACCGTAAGTCCAATCAGTTACGCAAAAATCAGTCAGCTACGTTGCTTGCAGTCGAAAATCCAGCTGACTTGGCTGTTGA
>K43_ref
TTAACGTTTATGCAAGTATTCCAGTTGCAGAAGCTGTTGCTGAAAAAGCTCTGCAGAAATCAAGTTGGAAAAGGAAATCGGTAGAAGAATACAGTAGTTTTCTTGCAATTGATAACCCAGCTGACTTAGCCATTGA
>K44_ref
TAAATGTATATGCAAGCATCCCTGTATCTGAGATGTTTGCAAAAAAAATGACACAACCTCTTAATCTGCGTAAGAAACAAAATGAAGATGGCACAGGCTTTTTGGCATTAGAGAATCCTGCTGATTTAGCTGTAGA
>K45_ref
TTAACGTATATGCGAATATACCTATTTCTGAGACTTTTGCTAATAAGGCTCTTCAAAATACAAAATTGAGAAGAAAAGCAGGCAGTGAATATCAGAGCTTTTTAGCGGTTGATAACCCTGCGGATTTGGCAATAGA
>K46_ref
TAAATGTCTATGCAAGCGTTCCTGTGGCTGAATGGTATAAGGCAAATTTAGTAAAAGGCAATAATAAACGAAAAGAACCTGAATCATTACTGGCAATAGAAAATCCTGCTGATCTAGCAATAGA
>K47_ref
TAAATGTTTATGCAAGCATTCCTATTTCTGAGTTACTTACCCAGAAAGCTACTAAACTAGAGGGTTTAAGAAGGAAAGAACAATCCGAGCCTCAAACTTTTCTTGCGATTGAAAATCCTGCTGATATTGCAATTGA
>K48_ref
TAAATGTTTATGCCAGCATTCCTGTATCAGAAACATTCTCGCTCAAGAAAATGGTGAAGAAATCTAAGAAAAATAGCTACAGTGATGCTGAAATATTTCTGGCTTTAGAAAACCCAGCAGACTTAGCTATCGA
>K49_ref
TAAGTGTATACGCAGGTATTCCTGTATCGGAATCCTTAAGTAAGGATAACAAGCGCTCTGGCAGTAAGCGTAAACAAGAAAGTTCAGTCTTGCTTGCACTTGAAAACCCTGCTGATTTAGCAATTGA
>K51_ref
TTAATGTGTATGCAAGTATTCCAGTATCTGAGTGGTTAACTAATAAAACGTCAAAAACAAACAAAAAGAAAAATGAGTCTGAAATATTGCTGATAGATGAAAATCCGGCTGATTTAGCAGTGGA
>MGH-78578_K52
TTAATGTCTATGCAAGTATCCCAGTAGCAGAAAAATTTACGAAAAGTGTGGTGCAGAGAAAAGGGTGGAATAAAAAGTCTGTTGATGAAATTCAGGGCTTCCTGGCAGTTGATAACCCAGCGGATCTGGCAATTGA
>K52_ref
TTAATGTCTATGCAAGTATCCCAGTAGCAGAAAAATTTACGAAAAGTGTGGTGCAGAGAAAAGGGTGGAATAAAAAGTCTGTTGATGAAATTCAGGGCTTCCTGGCAGTTGATAACCCAGCGGATCTGGCAATTGA
>K53_ref
TTAACGTTTATGCAAGTGTCCCTGTATCAGAGTGGTTAACTAAAAATGTTGGTAAAAATAAACGGCGCAAAAATGAATCAGATGCACTTCTTGCTATAGAAAACCCAGCAGATCTTGCAGTTGA
>NTUH-KP35_K54
TTAGCGTTTATTCAAGCATACCTGTATCAGAGTGGTTAGAAAGTAATAATAAAACAAGGCATGGTGATAGCTGGAATCTGCTTGCTATAGATAATCCAGCTGACTTAGCCATAGA
>can0405_K54
TTAGCGTTTATTCAAGCATACCTGTATCAGAGTGGTTAGAAAGTAATAATAAAACAAGGCATGGTGATAGCAGGAATCTGCTTGCTATAGATAATCCAGCTGACTTAGCCATAGA
>4538E_K54
TTAGCGTTTATTCAAGCATACCTGTATCAGAGTGGTTAGAAAGTAATAATAAAACAAGGCATGGTGATAGCTGGAATCTGCTTGCTATAGATAATCCAGCTGACTTAGCCATAGA
>B33_K54
TTAGCGTTTATTCAAGCATACCTGTATCAGAGTGGTTAGAAAGTAATAATAAAACAAGGCATGGTGATAGCAGGAATCTGCTTGCTATAGATAATCCAGCTGACTTAGCCATAGA
>E8_K54
TTAGCGTTTATTCAAGCATACCTGTATCAGAGTGGTTAGAAAGTAATAATAAAACAAGGCATGGTGATAGCAGGAATCTGCTTGCTATAGATAATCCAGCTGACTTAGCCATAGA
>K55_ref
TTAACGTCTACGCAAGTATACCTGTTTCAGATTGGCTTTCTAAACAATTAAGCCGTAAGGGAAAAGTTAAACAAAATGAGTCTGATACAATTTTAAGTATAGAAAATCCAACCGATTTGGCTGTAGA
>K56_ref
TCACGGTATACGCAAGTGTTCCAGTGGCAGAAACGTTCATGAAAAACAACGTTTCTAAACCGAATAAACTTAAGTCGAAAGATAATGATATAAAATCATTACTTGCAATAGACAATCCCGCAGATCTGGCTGTAGA
>A1142_K57
TCAATGTATACGCGAGCATCCCTGTATCAGAATGGCTTACTAAAAACACTAATAAAAATAAAAGACAAAAAAATGAATCTGATACATTGTTAGCTGTTGAAAACCCAGCAGATTTGGCTGTTGA
>K57_ref
TCAATGTATACGCGAGCATCCCTGTATCAGAATGGCTTACTAAAAACACTAATAAAAATAAAAGACAAAAAAATGAATCTGATACATTGTTAGCTGTTGAAAACCCAGCAGATTTGGCTGTTGA
>H14_K57
TCAATGTATACGCGAGCATCCCTGTATCAGAATGGCTTACTAAAAACACTAATAAAAATAAAAGACAAAAAAATGAATCTGATACATTGTTAGCTGTTGAAAACCCAGCAGATTTGGCTGTTGA
>Finland_K57
TCAATGTATACGCGAGCATCCCTGTATCAGAATGGCTTACTAAAAACACTAATAAAAATAAAAGACAAAAAAATGAATCTGATACATTGTTAGCTGTTGAAAACCCAGCAGATTTGGCTGTTGA
>K58_ref
TGAATGTCTATGCCTCAGTTCCTCTTTCTGAGCTACAATTTGATAAGACAAATAAAGGCGGTAAACTTAAAGCCAAACGTGGAATTTTATCCGAGGATAGCCCTGCAGATGTCACCGTAGA
>K59_ref
TCAGCGTATATGCTAGCATACCAGTTTCTGAAACATTAACGAAGAAAACAGCACAAGCTAAAGGGAAACGGAAGAAAAAAGATAGTGAAGAGAAAAGTTATCTAGCAATTGAAAACCCTGCTGATCTAGCGATTGA
>K60_ref
TAAGTGTTTATGCCAGCGTCCCAGTGTCCGAATGGTTGATGAAAAATATTGATAAAAATAAAAGAAAGAAAAATGAATCCACAATTTTATTAACAGCAGAAAATCCAGCTGATATGGCAGTCGA
>K61_ref
TTAGTGTCTATGCCAGCATTCCTGTTTCTGAGAGTTTTACCAAGAAAATAAATAATTCAAATAAAGTTAAAAACGTGAAGGCTGCTGAATATCAAGGTTTTCTAGCTCTTGATAATCCAGCTGATATAGCCTTGGA
>VGH698_K62
TCAATGTTTATGCAAGTATTCCTGTCGCAGAAACGTATGCTCAGAAAACCGACCAAAATAAAAAATGGCTTGGAAAAGGCTTGAAGGATATACACAGTTTCTTGGCTGTGGAAAACCCAGCTGACATTGCTATTGA
>K63_ref
TCAATGTTTATGCAAGTATTCCTGTGTCCGAGGAATTTGCTCATAATATACTGAAGAAAAATAAATCAGGGACTAAGAAGAATGTTGAATATGCTCATTTCCTAGCTGTAGAAAATCCTGCAGATTTGGCAATTGA
>K64_ref
TTAATGTCTATGCTAGTATTCCTGTAGCAGAAGCCTTTTCTAAACAAGCAATGCAGGCAGCAAAAACTATTAGTGTTAAAAAGAAAGCTAATAGTGAATATTCTGCTGGATTTTTAGCTGTAGAGAACCCTGCAGATCTTGCAATAGA
>K65_ref
TAAATGTTTATGCAAGTATTCCCGTTTCTGAAGAATTCGCGAAAAGAACGAATAAAATAAAAAGTAGCCGTAGAAAGAATAGTGCAGAAATTCAAGGTCTTTTAGCAATTGAAAATCCGGCTGATTTAGCTATAGA
>K66_ref
TTAATGTATATTCTAGTATTCCTGTATCAGAATGGTTAACGAAACATCTGTCAAGTAATAAGCGAAAAAAACAAGAGTCGGACACTCTACTTGCAGTAGAAAATCCTGCAGATCTAGCTGTCGA
>K67_ref
TCAATGTTTACGCAAATATACCAGTATCTGAAACGCAATCAAAACAAATTGTTCGCAATAAAGATTTCAATAAAGAGTCAAAAACCTTACTAGCGACTGAAAATCCTGCCGATTTGGCTATGA
>K68_ref
TAAGCGTATATGCAAGTGTACCTATATCAGAGGAATTTGCGAAACGTGTAGAACGTACCAACAAAATCAAAAGTAGAAAGCCTGATGAAGTTGCTGTCTTTTTAGCCGTTGAAAATCCAGCAGATTTAGCTATCGA
>K69_ref
TAAATGTATACGCGAGTGTACCAGTCTCAGAATGGTTGACTCAAAAGCAAAGTAAGACCGGTAAAGTTATTACAAAAAAAGCGTTGCTCAAACAAAAGGAAGAAACACAATCACTTCTTGCATTAGATAACCCAGCGGATTTAGCGATAGA
>K70_ref
TTAATGTATATGCTAGTATCCCTGTATCTGAAACTTTTACTAAAAAAGCCGACCAGTCCAAAGGGTGGCGCAAAAAACAGCAAAGCGAAATACAAGGTTTCCTCGCTGTCGACAATCCTGCAGATCTAGCTATGA
>K71_ref
TTAATGTTTATGCCAGTATCCCTGTCGCTGAGAGTGTTTCCAAAAAAGGGATTAATAACTCGGATACACAACCACAAGAGTTCCTTTCGTTAAGTAATCCCGCTGATTTAGCCATCGA
>K72_ref
TCAATGTATACGCCAGTATTCCTGTATCTGAGTCATTTGTAAAAAATACATCTCATGTACAAAGTTGGCGAAAACGAGAACAGGACGAAGTTCAAGGATTTCTTGCTGTTGATAATCCAGCAGATTTAGCAATTGA
>K74_ref
TAAATGTATATGCTAGTATACCTGTCTCTGAAACATTCACGAAAAACATAAGCCAGAAAAAAGATTGGCGCGGGAAAAAGCAGGAAAAAATTCAGGGACTTCTTGCTATTGAAAATCCTGCTGATTTAGCAATTGA
>K79_ref
TTAACGTTTATGCAAGTATCCCAGTTGCGGAAACATTTACTAAAAGTGTAGTACAGAAAAAAGGGTGGAGTAAAAAGTCTACTGATGAAATTCAGGGCTTCCTGGCAGTAGATAACCCAGCGGATCTGGCAATTGA
>K80_ref
TTAATGTTTATGCAAGTGTACCTGTCTCAGAAACTTTCTCGAACATTGTTTCAAGTTCTAAAGAATGGCGTGGGAATAAAAATGGTAAAATCCAAAAGCTATTAGCCTTGGACAATCCTGCTGATTTGGCGATAGA
>K81_ref
TCAATGTGTATGCAAGTATACCTGTTGCCGAAAGTGTTGCGAAAAGTAATGCAAAAGATAAAGGATGGTTAAAAAATTCAAAAGATGAATTTTCATCATTTTTGGCTGTAGAAAATCCAGCAGATCTAGCAATTGA
>K82_ref
TTAATGTATATGCCAGCATTCCTGTATCTGAAACATTCGCTCAAAAGCTGGTAAAAAAAGCTGGCTGGAAAAAGAATAAAATAGAAGAACACCAAGGCTTTTTAGCTATTGAAAATCCTGCAGATCTGGCAATTGA
>A1517_KN1
TTAATGTTTATGCGAGCATACCGGTAGCAGAAACTTTCACAAAGAACAATTTGCAAGGGAAAGGTAATACTAAAAAAGTATTTAATGAAATTCAGAGCTTTCTAGCCGTTGATAACCCTGCTGATCTTGCAATTGA
